# Supplementary material for: The EPH/Ephrin System in Gynecological Cancers: Focusing on the Roots of Carcinogenesis for Better Patient Management
Source: Int J Mol Sci. 2022 Mar 17;23(6):3249. doi: 10.3390/ijms23063249 (PMC8949008; doi:10.3390/ijms23063249)
Supplement: Supplementary file 1 [file ijms-23-03249-s001.zip]

Archive with 1 entries (1 files):
- ijms-1628242-supplementary.pdf
